# Supplementary material for: Prediction of Postoperative Pain and Side Effects of Patient-Controlled Analgesia in Pediatric Orthopedic Patients Using Machine Learning: A Retrospective Study
Source: J Clin Med. 2025 Feb 21;14(5):1459. doi: 10.3390/jcm14051459 (PMC11899821; doi:10.3390/jcm14051459)
Supplement: Supplementary file 1 [file jcm-14-01459-s001.zip]

Archive with 1 entries (1 files):
- jcm-3423003-supplementary.pdf
